# Supplementary material for: Bergamottin and PAP-1 Induced ACE2 Degradation to Alleviate Infection of SARS-CoV-2
Source: Int J Mol Sci. 2022 Oct 19;23(20):12565. doi: 10.3390/ijms232012565 (PMC9604380; doi:10.3390/ijms232012565)
Supplement: Supplementary file 1 [file ijms-23-12565-s001.zip]

Archive with 1 entries (1 files):
- ijms-1927731-supplementary.pdf
